# Supplementary material for: Associations between Children’s Genetic Susceptibility to Obesity, Infant’s Appetite and Parental Feeding Practices in Toddlerhood
Source: Nutrients. 2021 Apr 26;13(5):1468. doi: 10.3390/nu13051468 (PMC8146167; doi:10.3390/nu13051468)
Supplement: Supplementary file 1 [file nutrients-13-01468-s001.zip]

Archive with 1 entries (1 files):
- nutrients-1155827-supplementary.pdf
